# Supplementary material for: Identification of Probucol as a candidate for combination therapy with Metformin for Type 2 diabetes
Source: NPJ Syst Biol Appl. 2023 May 23;9:18. doi: 10.1038/s41540-023-00275-8 (PMC10206066; doi:10.1038/s41540-023-00275-8)
Supplement: Supplementary file 3 — Dataset 1 [file 41540_2023_275_MOESM3_ESM.xlsx]

## Sheet: DEGs
GSE18732		GSE13760		GSE20966		GSE23343		GSE25724
UP	DOWN	UP	DOWN	UP	DOWN	UP	DOWN	UP	DOWN
MYH8	LDHB	FBLN1	GAP43	CHL1	REG3A	SNX10	EFHD1	CRISP3	IAPP
PDK4	SLC38A1	VWF	TNFAIP6	CTGF	REG1P	LGALS4	IL20RB	CXCL10	PCSK1
CTXN3		CFD	NRN1	SLC2A2	REG1B	HLA-DQA1	MYOM1	IFITM1	SCG2
MYH1		C3	TRIM36	PCDH20	PCOLCE2	CXCL9	HGFAC	LTB	ENPP2
DCLK1		IGF2	EFHC2	MYCN	REG1A	VCAM1	LGI1	TCIRG1	ALDH1A1
SH2D1B		CRISPLD2	ITIH4	SOSTDC1	SPP1	HMGCR	LEPR	ATP8B1	QPCT
ARHGAP36		PECAM1	POSTN	PLA1A	PCK1	IL13RA2	MIR6840	SECTM1	CLGN
UNC13C		FLRT2		EDN3	REG3G	CSTA	OPLAH	S100P	HAT1
		FAM107A		DLEU2	CUZD1	MLLT11	INO80E	ATHL1	DLK1
		FBLN2		TMEM27	NEFL	ABRACL	STAG3L3	IRF7	MAFB
		RNASE1		ERRFI1	ERP27	IGJ	CPSF1	FCGBP	ERO1LB
		ITM2A		ASB9	LOC100128844	UBE2Q2	IGFALS	MZT2B	SCG5
		CDH5		RYBP	ALB	PEG10	SDS	FBXW12	GREM1
		BTN3A2		TFCP2L1	RIG	EVI2B	LOC100288778	RP11-403P17.4	OAT
		F3		PFKFB2	NHLH2	SLC25A33	PEX6	PMEPA1	OSTM1
				MBNL3	CPA2	TDGF1	ZBTB48	ZNF721	SCG3
				HMBOX1	CLPS	HSPE1-MOB4	COL18A1	ZNF160	RTN1
				TMEM37	FGB	HMGCS1	DNM1	SF3A2	SERINC1
				ESM1	PSAT1	FUNDC1	ASPSCR1	HAUS2	NAE1
				PTPLAD2	CTRB1	LOC101928820	GCGR	SH2B2	PTGES3
				RASGRP1	PCDH10	LY96	TRIM28	IGF2BP2	DLD
				RASGRF1	PRSS1	S100A8	LOC100506014	C4A	ILF2
				NUDT11	FGL1	SELE	CDHR5	GBP2	TDP2
				STX12	SERPINI2	RND3	CNNM3	BTN3A2	TMEM14B
				PPP1R1A	SERPINA3	STARD4	DGCR6	POLR1B	SCP2
				TLE1	MDFIC	LYSMD3	CHKB	CX3CL1	PEX2
				C8orf47	CCL2	RRM2B	SLC22A18	MX2	HNRNPH2
				GALNT14	CFTR	ARRDC4		GTF2H3	HOPX
				PIGA	TSHR	C8orf4		CD74	CHGB
				ANKRD29	PNLIPRP1	AMIGO2		ID2	SGCE
				ARG2	LOC727770	KLF10		TAOK1	CPE
				KCNS3	SPINK1	CCL19		PRR11	IMPA1
				MTRR	CTRB2	SYBU		ASS1	SLC17A6
				GLIS3	RARRES1	PLK2		MUC5B	SCGN
				HS6ST2	AKR7A3	TMEM69		BST2	SELT
				KCNG3	AQP8	HTR2B		SERPING1	CNBP
				ZDHHC15	KLK1	ZNF217		LOC732360	LMBRD1
				TTC39C	ATXN1	SQLE		SLPI	PFN2
				TUBB2B	CEL	IL33		MAP3K11	DMXL1
				HMGCR	ELA3B	GZMA		KRT5	PDCD10
				RHOBTB3	DKK3	ARRDC3		PODNL1	NAP1L2
				PAQR8	GATM	F2RL1		NFKBIA	CCDC47
				LOC149773	FGA	ZFPM2		WFDC2	C1QBP
				PIAS2	AQP12A	DPYSL2		APOL1	GCG
				NEBL	SYT1	CBLN3		S100A9	NPTN
				ATP2B3	CPA1	ZYG11B		GGT1	TMEM165
				ACTR2	PLA2G1B	FKBP1B		FOLR1	TM9SF2
				LOC641467	TMEM45B	EP300-AS1		FAM106A	PSMA3
				TRNT1	ELA2A	KCNS3		MKNK2	PRDX4
				NSBP1	C2	FCGR3B		HLA-DRB1	EAPP
				PLCXD2	RP11-265F14.2	SUDS3		MUC6	TCEA1
				FLJ40330	BCAT1	NSDHL		SHC2	ADCYAP1
				SLC18A2	CH25H	ANXA5		ANGPTL4	VLDLR
				PDZK1	MT1G	ANP32E		LOC101929910	GCH1
				MCOLN3	SLC4A4	RAB33B		COL16A1	SCGB2A1
				RCAN2	SULF1	SLC25A43		CFH	GOLGA5
				LOC286052	NPY	TVP23B		ERN2	TMEM251
				SPARC	CDCA7L	RABGGTB		GPRIN2	KLHDC2
				KLHL28	PCDH9	LOC727916		CEND1	GC
				ZNF818P	GAD1	THRSP		TMPRSS3	UCHL1
				C13orf15	C3	FHL2		MISP	LOC728392
				SEMA5A	PRSS3	CPVL		EGOT	GNAI1
				ODC1	ANXA4	RGS2		BTK	ATF1
				ARL17	PDE4B	GIMAP6		CHKB-CPT1B	ST18
				PPM1E	KCNK5	CNRIP1		TNFSF14	CRYZ
				BAG3	INHBE	TRIM22		TNNI2	PSMD6
				HHATL	FGG	CTB-167B5.2		MIR6872	IARS
				UBL3	TPST2	FGL2		SLC28A3	INSM1
				FLJ25076	PROM1	GCA		LOC101060321	PSMD10
				PGM3	CPB1	STAM		ACSF2	VAMP7
				KIAA2022	C7orf44	ZMAT3		C1QTNF1	PDIA6
				ZNF697	MT1X	MRPS28		CA9	UGP2
				DCN	MT1M	ZBTB41		MICB	UNC50
				ZNF189	GABBR1	NTN4		SPSB1	SUCLG2
				ATAD4	SV2B	ACVR1		STAG3L3	PLEKHF2
				HADH	DCLK1	P2RY13		GUCA2A	ETFA
				EFHD1	KCNQ1	LIPA		ZNF611	RABGGTB
				DENND4C	GPR6	HNRNPH2		DDX58	HIGD1A
				FHL2	THBD	DPY30		CLIP2	SRP9
				EPB41L5	ANPEP	ACE2		SCUBE3	TTR
				NEDD9	KCNH8	NRIP1		PPP1R13L	TVP23B
				FAM105A	NCRNA00084	MOB1B		ZNF408	TMEM135
				USP53	PDGFC	MARCO		MAST4	CNIH1
				FAM55C	TMPRSS2	TMEM170B		LENEP	EMC7
				EARS2	MT2A	FCAMR		MICALL2	PNMA1
				JAZF1	DTX1	ME1		ZNF444	CTR9
				C1orf116	AMY1A	CMSS1		NTSR2	SLC25A32
				RNF125	SNX5	CTSS		DIP2A	USP16
				TBC1D12	CELP	GMFB		OASL	BEX1
				APPL2	hCG_1815491	MS4A4A		DENND1C	SLC25A46
				COQ3	PDZRN4	CDKN1B		RTP4	SPCS1
				SYNM	CCDC69	ADK		ZAP70	NEUROD1
				LOC145786	NNMT	ZWINT		ARFGAP1	NKX2-2
				SGEF	CLDN10	KDM4C		CBR3	EMC2
				IGFBP3	MALAT1	SELL		HOXC8	ZNHIT3
				ZNF610	DPYSL3	CHUK		SPATA2L	PJA2
				SRD5A1	C6	APPL1		DOC2A	CHMP3
				C14orf147	MT1E	KLRB1		ZNF358	SNX7
				IARS	SLC7A11	LUM		ALS2CL	SRP54
				SLC27A2	FAM129A	NUDT4		CHRNB2	UQCRC2
				C9orf126	CCAR1	ACOT1		CYP4F12	XPOT
				HSPB3	HECTD1	CETN3		FA2H	TPD52
				CYR61	APOBEC2	C2orf40		MAGEA10	SLBP
				SLC37A4	SOX9	KCTD12		SIM2	SYBU
				OSTC	CA12	COL5A2		PYY2	C3orf14
				TIMM10	MSN	PDIA3		TNIP1	PIKFYVE
				LPGAT1	NEFM	SH3BP5		EPS8L3	BEX4
				TOX3	SERPING1	FCGR2B		GABRP	CDK7
				ACADSB	F12	TNFAIP8		LOC100272216	DNAJB9
				C3orf55	C12orf65	IER5		KCNAB3	SLC35G2
				POLR1B	SAMSN1	HAT1		RIN1	BCL2L13
				GRAMD3	CKS2	MEIS2		FZD9	TAF9
				TPD52	CCDC34	BNIP3L		OR10H3	TOX3
				PLGLB2	LHFPL2	PLAC8		GGTLC1	AMZ2
				LOC100131622	AADAC	OSBPL11		MUC4	NAP1L3
				C12orf29	FLRT2	FMO2		CLUHP3	AHCY
				ANKRD6	PTK2	CXCL6		PLEKHA4	FABP5
				LY75	PDLIM4	MRC1		CACNB4	C5orf28
				ZNF826	TEX11	CPEB4		ERVH-6	PTGS2
				ATP2A2	CGNL1	GIMAP7		EPX	ARPC5
				USP25	ANGPTL4	ACAT2		WT1-AS	MAP4K3
				HLF	NR2F2	CYP51A1		PGF	MRPL3
				LOC440302	GBP3	FBXO8		CSAG2	CETN3
				ENAM	LGALS4	CAV1		APLNR	HPRT1
				PASK	FXYD3	F8		NUDT7	TMED10
				GARNL1	CD44	TM4SF18		GATA1	SLC39A6
				PTCH1	CXCL1	SLC9A6		LOC101927051	GPX3
				CPSF6	IL22RA1	NIPSNAP3A		OR10H1	DPM1
				SRP72	FUT9	NAT8B		BDKRB2	RSL24D1
				SESTD1	ZSCAN29	NTAN1		PLA2G3	ATP6V1B2
				RFPL1S	CTRC	EXOC8		TNFRSF14	UBE2E3
				FAM107A	AMBP	GPAM		PRLH	PSMA1
				PLAC2	HIST2H2AA3	SPP1		SLC38A3	AZIN1
				PPP2CB	COL1A2	SALL1		PPP1R2P9	AK6
				PYROXD1	C6orf142	CETN2		OR2C1	ISL1
				CHODL	CDH19	JAZF1		PDE9A	ZNHIT6
				NME7	MACF1	CARD16		KHSRP	PSMC6
				ATP7B	KCTD12			IGLC1	NAMPT
				C3orf70	GLI3			TNFAIP2	HMGCR
				DPY19L1P1	FIGN			IDO1	C11orf58
				ARHGEF9	ATP2B2			MAGI1	NUDT9
				PALM2	KANK4			RHBG	SUCLA2
				FRZB	HIST1H2BD			LOC101927770	PSMD14
				METTL10	CADM4			LOC100506248	INPP5F
				IAPP	SLC1A4			PLEKHF1	SLMO2
				SSR3	GP2			APOC1	STRAP
				SNRPN	SIRPA			LTBP2	HSPA14
				LOC728190	GPRC5B			CLCN1	HSD17B11
				EPDR1	AIM1			ALPP	CD99
				HOPX	CBFA2T2			MICAL1	SH3GL2
				SCD	TACSTD2			MUC3B	TOMM20
				CLGN	HLA-DPB1			CRX	TPRKB
				SHANK3	SIX3			CD33	ACSL1
				NUS1	MOV10			HMX1	H2AFZ
				EML5	CADM2			TCF7	DYNLT3
				SMAD9	NKAPL			VASP	ANKMY2
				PTPRB	CNN3			RPEL1	ISOC1
				TSC22D3	ITIH4			PRKCZ	ANKRD46
				DNAJB9	PDE4D			MUC3A	SLTM
				ANKRD50	NACAD			NPFFR1	LIPA
				WIPI1	NXPH3			SOD3	GPRASP1
				SNX7	EVI1			PNMA3	ENTPD3
				SETD6	FOXC1			ADAP1	PPP1CC
				ERLIN1	SOD2			ENTPD2	TRMT11
				WDSOF1	CEACAM6			BHMT	CHUK
				UBE3A	FRAS1			ADAM15	BCAS2
				STX3	ELF3			BTNL8	FNBP1L
				HNRNPA0	HSPB8			PTAFR	DNAJC12
				NANP	CTRL			BCAM	DHX15
				CACNA1D	RP11-345P4.4			FZD2	PRKRA
				MAP2K6	LOC727820			GJB4	POLE3
				DPY19L3	BACE2			MFHAS1	TOM1L1
				CENPC1	SPHKAP			MT2A	MMADHC
				PICALM	SERPINA5			CIC	HSP90AB1
				ASAH2B	ALDH1A3			EXD3	SLC9A6
				CDC42	FHIT			NAT2	STMN2
				DYRK2	EPN3			UBQLN4	AP5M1
				SLC5A1	LGALS3			FURIN	SST
				CYP2J2	GABRG2			PNPLA6	TFB2M
				LMBRD1	SERPINA1			CSTA	VBP1
				PSD3	VGF			MYO1C	NBEA
				ZMYND11	ZNRF1			CYP2B7P	IARS2
				PGM2	CD8B			MRPL2	BTBD3
				PDGFRA	FAM91A2			OR10C1	PAM
				GPR158	MAP3K5			HOXB1	RNF138
				NAP5	DSCR8			BMP10	ROBO1
				TMEM17	SORBS2			KCNJ9	GPR64
				EAF2	DGKB			TGFB1I1	MTX2
				AKAP11	KIAA0040			CLTCL1	MAPK6
				SOCS6	LOXL4			CYP21A1P	HSPE1
				CTNNA2	CPB2			CSDC2	SLC30A1
				TMEM38B	TYMS			CREB3L1	FAM3C
				UBXN8	ADRB1			HSPB6	VIM
				NLN	SLC7A7			SCRIB	ZFAND1
				TOMM20	COCH			DDX51	HLTF
				C11orf58	FHOD3			CNPY4	CBWD1
				MTFR1	SYTL2			C7orf43	UAP1
				DCP2	IL8			CCL3	CD9
				APOLD1	TSPAN5			HSPG2	PLS1
				FZD4	FLJ20433			CDC42EP2	DHX29
				WASF3	GSTP1			GAL3ST4	AADAC
				PSMC2	CXCR7			SKAP1	PFKM
				RNF6	SLC30A2			SRRM2	SERP1
				DNAJC27	HLA-C			CXCL13	TMOD1
				SLCO5A1	PLXNA1			CCR3	PSMB5
				DOCK10	IMPA2			AC007967.3	GALNT12
				NR0B1	PQLC3			CER1	TSPAN7
				CPNE1	C17orf72			ARPIN	MTMR6
				C9orf80	HPSE			INF2	ALG5
				TIPIN	CCL3			LOC729966	HADH
				TAGLN3	OPCML			CROCC	RAP1B
				MAP3K7IP3	TST			PRRC2A	PRKAR1A
				MAML3	HLA-DQB1			TFAP4	FUCA1
				ZUFSP	FAM110C			EPHB4	TMEM50A
				WRB	WDFY3			IGLV3-19	ARMCX1
				PGRMC1	SVIL			MUC5AC	WSB2
				CSDE1	AKR1C3			SPIB	ENOPH1
				AZIN1	LOC100129129			SLC6A20	CCNG1
				TRIM9	USP1			DRD5	TSPYL1
				PTPN3	KIAA1462			ACTL8	RAB21
				RNF180	ZBTB20			RECQL4	RAB1A
					RNF12			KLHDC4	RRAGD
					PEG10			MRPL52	ZNF226
					TNFRSF10B			ARHGAP15	ACVR1
					PTTG1			CCDC15	RNF13
					AZGP1			WNT10B	TMEM14A
					BTG2			SCNN1B	CHGA
					SMOC1			TM4SF5	ECI2
					CCDC125			LOC100289473	INS
					ANXA9			CCL5	HSPA13
					ACCN1			AC007389.3	C14orf132
					GMNN			KDM5C	MPP6
					FAM148B			LOC729164	NEFM
					REEP1			BTNL3	DCK
					SNORD104			SSBP3	ACTR6
					FLJ41603			KIR3DS1	PPP2CA
					TNFRSF10C			CYP3A5	STXBP1
					SLC24A3			NOC4L	KLHL41
					GLB1L3			FGF17	DCTN6
					GON4L			CD248	NOL4
					AQP1			LILRA3	CAPZA2
					LOC375295			GZMM	SHOC2
					TPD52L1			KRT2	VPS26A
					GADD45B			EGFL7	NFU1
					SGCA			CDA	KIF5C
					SCNN1A			CGB1	MEIS2
					MGC16121			TEX40	ZZZ3
					TRAF3			GOLGA2P5	TXNDC9
					PCDHB2			TOB2	MFF
					GIPC2			SSTR3	C6orf211
					FLJ35848			NOX5	TMEM30A
					TIMM44			LY6D	PRSS23
					IGFBP5			KIAA0509	TMED7
					SERPINA4			IL36A	DHRS2
					EFHD2			SLC22A2	ITFG1
					PRIM2			IL3RA	BET1
					ETV1			SLC1A6	DDHD2
					CEBPD			LRCH4	RPF1
					SATB1			GIPC1	NEK7
					NUSAP1			CDK3	IL13RA2
					SEMA6A			ADIRF	COPS4
								KCNS1	AP2M1
								CST8	TARS
								SLC17A4	GCLM
								CEMP1	CRY1
								MEGF6	ATP5F1
								PPBPP2	SKIV2L2
								HSF4	SEC11A
								FOXO4	ITGAE
								LILRB3	NME1
								SIRT2	LMO2
								CYP11B2	GHITM
								SAMHD1	NME7
								KPTN	RHOA
								HAPLN2	PCNP
								CASZ1	TTC19
								PARP12	MAN1A1
								AMH	MDH1
								HOXA3	PSMD12
								CTB-102L5.7	XPO1
								UNC93B1	PHC1
								EXO1	OSBPL8
								SEMA7A	FAM8A1
								APBA2	HSPA5
								RIMS1	CLK1
								DTX4	STAM
								MINOS1-NBL1	ARGLU1
								COL7A1	CNIH4
								MLPH	FBXO3
								AGRN	RPA1
								CNN1	ADNP
								GAK	RANBP6
								TNFRSF13B	RBM3
								HIST1H2AD	TUBG1
								S1PR4	LGR4
								ZNF574	ODC1
								PIP5K1C	ADSS
								CYAT1	KCTD3
								APOL3	BCL2L2
								SULT2B1	TSPYL5
								CARM1	HMGB2
								LINC00652	LYPLA1
								CTF1	SH3GLB1
								HLA-DMB	GLT8D1
								SLC4A1	DDX5
								MUC2	SERPINI1
								GPR153	NFE2L2
								CCL25	WRB
								FHL3	UBR7
								MIER2	TCEAL2
								LILRB1	CD14
								PPAN	TMX1
								SERPINB10	CPNE3
								SIX1	2008-03-01
								CHMP1A	PLAGL1
								MLC1	SLC25A5
								TRIM62	PDIA3
								SH3TC2	DEK
								TP73	POP4
								PNOC	ABI1
								TJP3	NFIL3
								YY2	HMGN1
								SULT1B1	NUCB2
								CD1A	ZBED5
								MLLT4-AS1	HNRNPK
								IBA57	RTCA
								KDM4B	PDZD8
								ANAPC2	PSMG1
								ZNF646	DPP8
								RHOD	DDX1
								NDE1	EID1
								GZMH	PPIP5K2
								LRRC20	KCTD9
								LIME1	MLLT11
								RP11-10N23.4	DPYSL2
								FGF16	CCT6B
								BCL3	HSPE1-MOB4
								KLHL28	ERBB2IP
								LOC102724788	MXRA7
								CTSE	MEAF6
								C1R	CMAS
								NHLH1	DDX21
								SH3BP1	DDX46
								PVRL2	GSAP
								SERHL	SNAP91
								CRYBB3	C5orf22
								PADI3	ABCB4
								MMP26	UBE2K
								ADORA3	C12orf5
								SASH3	ARHGAP29
								CD8A	FAM179B
								CMKLR1	WDR12
								CSRP3	ARCN1
								MAP3K19	MORF4L1
								FMO2	GAPDH
								LOC102723620	MRFAP1L1
								DKKL1	EIF1B
								AMBN	C6orf120
								RDH16	NECAP1
								CLCNKA	RAB6C
								CCDC9	HSD17B12
								EHD2	CLPX
								SLC28A1	PCSK2
								SEC14L4	MIR21
								DGCR8	RAN
								B3GNT4	FAM208B
								THBS2	GLO1
								ICAM4	SS18L1
								VPS53	TSPYL4
								ASCL3	PPT1
								HNF1B	CYB5R4
								IQSEC2	PNRC2
								LYPD3	UFC1
								CCL14	PSMC3
								RNF122	MAP2K1
								SLC22A18	ACPP
								KIFC1	ATRAID
								A4GALT	PGRMC2
								RUSC2	PCBP1
								MYOZ1	MRPL15
								ETV4	GNAS
								TSNAXIP1	PAPSS2
								PRSS22	TMED5
								ATOH1	SNX3
								NOSIP	SCAF8
								FPR3	COPB2
								HTR3B	CMPK1
								GPR144	FAIM
								POLR2J2	DERA
								HOXC11	CCNC
								NPY6R	ARPC1A
								SSTR4	COPS2
								ELL2P3	UBE2E1
								RAD54L	PTS
								CRNN	APEX1
								PLEKHB1	PGD
								S100A1	EXOC1
								SNCAIP	SLC25A3
								ITGA8	ENPP4
								NT5M	KIAA0907
								WFDC1	FZD6
								WISP2	GABARAPL2
								BAI1	SNX2
								RPS6KA4	SMPDL3A
								DSCAM	CGRRF1
								HYAL1	ARFGAP3
								LOC101929304	SORL1
								ALOX15B	LZTFL1
								CTD-2269F5.1	RCN2
								ZMIZ2	ATP5B
								PCBP4	MAT2B
								GABARAPL3	ACADM
								GAS6	LAMP2
								SKIV2L	DAD1
								APOL5	G3BP2
								GFAP	TAF7
								PLCB3	RBP4
								GPR63	SLC38A2
								FANCC	SETSIP
								SEMA4A	ASNS
								ASAP3	INTS12
								KLK13	RASA1
								HIST1H4I	SH3BGRL
								TSPY1	ASF1A
								ASAP1-IT1	FAP
								NGB	SPCS2
								GPSM3	ACP1
								LPA	CYC1
								ABLIM3	EEF1B2
								MKS1	MRPL39
								CCL11	MPC2
								CCDC40	TMEM30B
								TBKBP1	CDC37L1
								PDE1B	GIN1
								FLJ22184	GNL3
								POU5F1	UQCRFS1
								PLEKHG3	UBE4A
								SEMA3F	NDUFV2
								XPNPEP2	BMI1
								KIR2DL5A	COMMD8
								IL1RAPL2	RNF11
								DUOX1	MTUS2
								LYL1	SGMS1
								BTN3A1	TDG
								ABCB9	PNMA2
								IL19	TXNDC15
								SOGA1	ANXA7
								TMEM212	ATP6V1H
								TMEM59L	GSTA4
								TEX13B	IFT57
								C3orf27	SNX10
								ALPK1	NUP153
								SLC19A3	RAB9A
								DUX4L1	TSNAX
								FOXD2	HMGN3
								EPB41L5	PDHX
								CHRM5	CCBL2
								CDK10	SNRPB
								CDKL2	ERGIC2
								AMBP	C16orf80
								GGTLC2	BTAF1
								LY86	KDELR2
								TLR5	TMEM33
								NDUFB2-AS1	ACAT1
								AMOTL2	UCHL3
								PADI2	SNAP25
								NR2F2	SSX2IP
								ANKFY1	HSD17B4
								CPLX3	TM9SF1
								CFB	UNC119B
								CA7	PCNA
								BAAT	RAB22A
								ZC3H7B	WNT4
								MYBPH	CDKN1B
								SCAND1	LOC101930324
								STXBP2	EFHC1
								IL7R	OAZ1
								CCL7	SAR1B
								RPL3L	SMAP1
								APOBEC3C	SRPRB
								ETV7	PSMB7
								TYMP	CYCS
								CAMK2A	TOB1
								PIP	TMEM126B
								CD79B	C1D
								NEU3	GPM6A
								LAIR2	GOLGA7
								FRS3	GCC2
								ADRA2B	MKKS
								SEMA4C	PDCL3
								ARMC6	INA
								SLC22A8	OXSR1
								SOX21	SRSF9
								CCL19	SEC24B
								NKAIN1	GPR89A
								PTPRO	NGRN
								TTC38	PDCD6IP
								BBC3	ACTR10
								ERC1	UBE2G1
								PDGFA	PPP3CB
								CDC45	TSC22D1
								HLX	PPP2R3C
								RAPGEF3	NDUFB6
								S1PR2	TAF2
								TSSK1B	DDOST
								CKAP2	EIF4H
								FCN3	GTF2B
								SLC10A1	BMP5
								CPTP	SACS
								CDH15	UBE2D3
								OSGIN1	DYNC1I1
								HIPK2	WASF3
								C6orf15	GTF3C3
								SEBOX	GCSH
								OPLAH	ACOT1
								TCRA	RPL10A
								MT1G	TMEM5
								RBM17	MRPL13
								RAB3IL1	DUSP12
								SAMD4B	FGL1
								APOL2	RPS6KA3
								LY6E	ID1
								SLC13A4	PVRL3
								GABRQ	C18orf32
								GOLGA2P7	AMD1
								SNAPC4	BTBD1
								HMGB1P12	RNF14
								MAST1	EIF3E
								MBD3	MAPRE1
								DNASE1L3	PPP3CA
								DNASE2	ABCE1
								RSPH6A	PLK2
								MFNG	GPI
								GPR162	DYNC1LI1
								FLRT1	SPTSSA
								APOL6	TMEM70
								C2	MTHFD2
								SCAMP4	THOC7
								LINC01314	PPIB
								HTR5A	SGK1
								KCNA1	LAMTOR3
								POLM	SEC13
								SLC26A1	RCAN2
								DNAI1	AASDHPPT
								C1orf95	EIF2B1
								SIGLEC5	STOML2
								SLURP1	ITGB3BP
								TG	SUCO
								GTSE1	USP1
								FKSG49	AGA
								PRODH2	HSPA8
								DCC	UBA3
								BPIFA1	PNMAL1
								DAO	WDR26
								PLA2G2D	RWDD3
								TRBV5-2	TASP1
								YBX2	GMFB
								PHLDB1	ZC3H7A
								MUSK	IFNGR1
								LOC254896	PIGT
								ABCD1	OSBPL9
								LMAN1L	LAMTOR5
								CSNK1E	SYPL1
								KRT33B	CCNB1IP1
								CCNT1	DNAJC9
								GPR12	SLC30A9
								UBE2C	MKL2
								FUT6	UBE3C
								GPR52	PRPS1
								CYP2A6	ST13
								CD6	SARAF
								APOC2	RIN2
								BTBD18	EIF4E
								TMEM140	C2orf47
								AC007292.3	SNX4
								PZP	NELFCD
								F12	DDX47
								CRLF2	NSA2
								DUX1	TUBB
								ZNF768	XRCC5
								MYH14	ARF4
								DOC2B	GYG1
								TNNT1	PPP1R1A
								MYOM1	VRK1
								GABRE	CDK4
								SEMA6C	COX6C
								PRORY	PSMD11
								PGLYRP1	CASD1
								PNPLA2	ABAT
								CYP2A7	ATP5G3
								CACNG2	GEM
								CLDN11	ARG2
								DUX3	FIS1
								RP11-217B7.2	REXO2
								EDC4	COPB1
								AVPR1B	SLIRP
								GPR157	NUP107
								EPS8L1	PAPSS1
								PCNXL2	MOAP1
								FLJ42627	LEPROT
								RHCG	INSIG2
								AMPD1	SDC2
								AIPL1	DHX40
								NPPA	DNAJA2
								CACNG1	JAK1
								ATN1	SNORD45A
								PLOD1	TCERG1
								CLDN6	ASUN
								TGM2	LRIG1
								CD3D	TMEM131
								ZSWIM1	RSBN1
								ZNF696	DCTN3
								HMBOX1	PPA1
								MYOG	COPS5
								CCNB2	PDZRN3
								CASQ2	MRC1
								CLUH	SLC20A1
								MYOD1	CXorf40A
								STARD8	TRIM13
								TAF1C	CPD
								SCGB1A1	MRPL19
								PCDH1	SRP19
								PLEKHG6	PRKRIR
								SEMA4G	ITGAV
								RAI1	CDC123
								KIF1C	CD2AP
								EVPL	CCNH
								LTK	EPB41L3
								MAPK8IP3	KPNA3
								ARVCF	GOLPH3
								KRT8P11	REV1
								AC002310.7	AKAP11
								GLI1	RTCB
								FRMD4A	C9orf3
								EFNA2	PDGFC
								ARHGEF1	HNRNPF
								CXCR3	HEXB
								HCG18	IPO5
								NDOR1	ATP5A1
								RGR	RAB11A
								CCDC87	CTSO
								LSP1	NOC3L
								FSTL3	YWHAQ
								KDM6B	VTCN1
								ELAVL3	CXADR
								KIAA1614	RNF38
								MNT	RBM39
								KCNH1	TRIM9
								LOC647070	EPS15
								KCNJ10	SESN1
								LMBR1L	RCHY1
								TERT	TSPAN12
								HPCA	ANKRA2
								STAT5A	FMR1
								SCN2A	GRIA2
								PRSS53	TFRC
								LGI2	RNF139
								LILRA4	RCBTB1
								ARPC4-TTLL3	UPF3A
								ETV2	IDH3A
								SYT13	LAPTM4B
								IL18BP	PRMT5
								TMEM209	HS2ST1
								CPNE7	FAT1
								KHDRBS2	UBA5
								C1orf159	ETNK1
								LRP1	TUSC3
								KCTD17	CDK8
								ITGB7	DCTD
								PCDHGA10	H2AFV
								GIT1	ASNSD1
								MAP3K3	INPP1
								IHH	UBQLN2
								MINK1	POLR2K
								PLEKHA6	CAPN7
								KRT75	FBXL5
								LEP	UFSP2
								SPDYE2	GNG12
								DVL1	MRPS28
								SOX10	GORASP2
								GPR4	LRRC59
								HDAC7	MRS2
								CARD14	EIF2AK3
								PTGER1	CD164
								DUSP21	MINPP1
								VWA1	HMGN4
								ABCC10	ATP6V0B
								DRICH1	CCDC91
								BEST1	INTS8
								ACTN4	DYX1C1-CCPG1
								NOTCH1	NUP37
								AIM2	NOL7
								MYH13	P4HB
								ITIH2	ARL8B
								TNFRSF1B	SIM1
								AVP	FASTKD3
								NTF3	JMJD1C
								ALDH1A2	ABCD3
								KLRC4-KLRK1	PGM3
								CCR8	ZNF706
								CHST5	C2CD5
								KIR2DL2	ALAS1
								SNHG3	MIR636
								CES1P1	TRIM37
								TCN2	POLR1D
								HYAL4	C1GALT1C1
								PYGM	EXOSC8
								PTCRA	NDUFS1
								PPT2	XBP1
								APBB3	ANP32E
								FOXP3	CETN2
								MAPKBP1	UBL3
								LECT1	FDX1
								ADAM29	SEC63
								GDF3	RBM12
								ANXA2P1	FAM13B
								DAB1	SDCBP
								HSF2BP	RPLP0
								GALNT8	ATP6V1G1
								IRF5	RRAGA
								PLAC4	ARMCX2
								TROAP	MPC1
								TMPRSS5	DERL1
								CHRM2	ABHD3
								C6orf25	CREB3L2
								AKAP13	ZMPSTE24
								TRANK1	MRPL22
								AATK	NEK4
								ZBTB7A	PEX11B
								TP53TG5	REV3L
								IL25	PSMA2
								DGKI	TBK1
								KCNH4	MAGEH1
								GTF3C4	BLOC1S5-TXNDC5
								TSC22D4	LRBA
								DCSTAMP	GTF2A2
								MYL1	TMEM123
								CPN2	KIAA1279
								SLC12A7	PSMC2
								ODF1	ANKRD49
								HOMER3	RIOK2
								ARHGEF38	GGNBP2
								ANO2	PTBP2
								EFEMP2	CANX
								PTPRT	SP3
								OPRD1	HEBP1
								RP4-781L3.1	HERPUD1
								TLE6	GNE
								OCM2	TMEM106B
								GNA15	ARID5B
								CAMK1D	RPS3
								SAP25	CCT2
								FKBP10	BTF3
								GGA1	NAA35
								LHX3	ZCCHC10
								GPR21	PCMTD2
								F5	PGRMC1
								ART1	AIDA
								SCN4A	PCMT1
								DRD2	FTH1
								C22orf31	ZNF207
								XDH	APIP
								PROZ	TTC37
								PDCD1	NSMAF
								CHIT1	TCEAL1
								XAB2	PRKACB
								GFRA2	TRMT5
								TYR	SLC25A6
								GABBR1	KCNK1
								FLJ11710	SLC35B1
								FXYD7	SLC38A1
								LPP	ORC3
								PQLC2	ASCC3
								ZNF587	DAP
								MARCKSL1	NDUFB5
								HTR1A	APOH
								LOC101929889	RMDN1
								CHD3	UBE2A
								TMEM63A	CXorf40B
								LOC101928378	KRCC1
								CHPF	HSPD1
								WDR62	PRPS2
								KCNN1	MATR3
								IQCA1	TMED3
								CRYGC	ZFAND6
								MYCLP1	RPL26L1
								PBX2	PCDHA1
								USP5	PIGA
								GHRH	SLC26A2
								ONECUT2	EIF4A3
								DCHS2	AUH
								IGHA1	HMGN2
								FZD8	ARF1
								ARHGEF2	PTENP1
								HTR1B	DHRS7B
								ZNRF4	TBPL1
								NGFR	RWDD2A
								OR5I1	UTP14C
								SNAPC2	NDUFAF1
								MC1R	CUL1
								LHPP	EIF3J
								ERV9-1	HADHB
								DDN	MEX3C
								ITGB4	RPL4
								GRIN1	GLOD4
								MZB1	TMEM59
								ALX4	LETMD1
									RAB4A
									PSMD8
									FTL
									RBM23
									ADH5
									NBPF1
									KCTD12
									PSMD7
									KIAA1598
									CARKD
									GLB1
									GCA
									PEMT
									CTSC
									MTCH2
									AKTIP
									PCSK1N
									DBF4
									RGS4
									USO1
									SREK1
									CYB5R1
									MEST
									TGFBR3
									TM2D3
									MTR
									CUTC
									CBX1
									SEC22B
									MAGOH
									NDUFS4
									GGCT
									NAA50
									DSG2
									SNRPN
									PAICS
									ACYP1
									LIPT1
									GNG10
									AKAP2
									SLC2A2
									KBTBD4
									POGK
									GTF2E2
									CREBL2
									EBNA1BP2
									NAT1
									TMEM9B
									SEC23B
									SNRPD3
									FBXW2
									PDHB
									YBX1
									SMEK2
									CDC23
									RNF103
									BZW1
									SPRY2
									ZWINT
									UBA2
									SMNDC1
									ID4
									MIR1304
									NCK1
									CCDC90B
									DENND1B
									RALGAPA1P
									RWDD1
									RFC4
									CHPT1
									CHMP2A
									SCFD1
									SLC35A5
									SNF8
									PRMT3
									PPCS
									PLEKHB2
									PSMD1
									RRN3
									WDYHV1
									TSPAN3
									TMEM41B
									RCOR1
									PLP2
									CIRBP
									TMX4
									RRAS2
									CCT4
									PRUNE2
									TMEM38B
									PPY
									CSNK1G3
									PCCB
									HMG20A
									UBE2Q1
									POLI
									SARS
									TMEM248
									PON2
									WIPI1
									PPA2
									TAF1D
									DEF8
									UBE2M
									PIK3CA
									TMEM50B
									SSBP1
									NIF3L1
									MAN2A1
									WBP5
									EIF3H
									REEP5
									NDUFB4
									SQRDL
									KRT10
									MIR3656
									POLR2B
									CHMP5
									SKP1
									MLH1
									HINT1
									COPS3
									HNRNPD
									RNF111
									DIRAS3
									OXSM
									KPNA2
									YTHDF2
									ATP6AP1
									MED17
									RGS17
									ME2
									MIR3658
									RNF219
									2010-09-01
									SLC39A14
									RAP2C
									ANAPC10
									LIMCH1
									MIR1236
									GRAMD3
									JOSD1
									GBE1
									IMPA2
									LAPTM4A
									SNRNP27
									YTHDF3
									ARPC3
									KCNJ6
									FBXO28
									NMRK1
									DPY19L4
									AKR1B1
									PKD2
									WDR61
									KIAA0196
									PIGP
									USP3
									UBE2V2
									VPS4B
									SEH1L
									DAP3
									SRI
									DSE
									NDFIP1
									MRPS22
									LTN1
									ARPP19
									FNBP4
									CNOT7
									THAP9-AS1
									TMX2
									CHCHD3
									TRIP4
									METAP2
									UFD1L
									CHMP2B
									HAX1
									NCOA4
									FAM60A
									SDF2L1
									NARS
									COPZ1
									MYO5C
									POP7
									BTG3
									MCFD2
									RNF7
									CBFB
									RARS
									SSR3
									GNAI3
									C8orf33
									HNRNPA0
									HSP90B1
									GFPT1
									ZBTB11
									AIMP1
									MFN1
									BUB3
									TSN
									KAT2B
									RPL30
									AGAP1
									CCT5
									SRSF3
									RBBP4
									KDM3A
									ZDHHC6
									C14orf166
									SLC25A36
									RB1CC1
									SAE1
									RNF4
									RNF5P1
									SNAI2
									BBIP1
									CHN1
									MTDH
									RBM7
									TRIP12
									RTN3
									SLC25A12
									PSMA5
									ZNF146
									RPL6
									CUL3
									PPP1CB
									GALC
									ATR
									USP25
									ATP5C1
									ERO1L
									AIFM1
									BPGM
									RPS6KC1
									UHRF1BP1L
									NRBF2
									OARD1
									ZDHHC4
									APMAP
									NDUFS3
									SYNCRIP
									ISCU
									PIK3C2A
									C21orf59
									FAM98A
									PTPLB
									CSNK2B
									TRAPPC13
									MORF4L2
									EIF1AX
									VPS13C
									LEPROTL1
									RAP1GDS1
									CREG1
									PPP1R2
									LIN7C
									AP1AR
									TMEM230
									MIS12
									MAK16
									VDAC2
									WLS
									COPS7A
									C6orf48
									LOC101928830
									DPF2
									PTPN3
									MST4
									OXA1L
									ZFYVE16
									FDPS
									NDUFA8
									SAMM50
									STAG2
									PHB
									TTC33
									C1orf27
									CCDC28A
									PFDN2
									ARMCX5
									SACM1L
									FAM47E
									SNRPD1
									CLCN3
									ZNF302
									ACLY
									CALM2
									ALG9
									ATMIN
									CSGALNACT2
									MAGED1
									FBL
									AGPAT5
									ACTR3
									ATP5L
									COX5A
									NMNAT2
									NOL11
									KCNMB2
									TRAPPC8
									GSTM3
									MRPS33
									IDI1
									NACA
									SNRPE
									MFAP1
									GDE1
									ACTL6A
									MEIS1
									ALDH9A1
									ID3
									PTDSS1
									GAD2
									ITM2B
									OPA1
									MTO1
									ANKRD27
									PRKD3
									CAPRIN1
									TBL1XR1
									SSR4
									LARP4
									SLC35A1
									BAZ2B
									MRPL18
									PGK1
									CLNS1A
									MIR6125
									C12orf29
									PSMB4
									SMAD2
									RPS7
									ATP10D
									ZMYM6
									EIF2S1
									PPM1B
									COX7A2
									CIAPIN1
									TRIM44
									RPS15A
									SSR1
									USP9X
									CAB39
									EFR3A
									PPM1H
									GDI2
									TRMT61B
									EMG1
									NHLRC2
									UTP6
									PRPSAP2
									PRPF8
									LINC00094
									FUBP3
									2007-03-01
									RAF1
									NIT2
									EEF1E1
									PUS7
									DERL2
									YRDC
									COQ10B
									DPP6
									YIF1A
									WBP11
									LSM7
									HDAC2
									HNRNPAB
									PANK4
									EIF5
									LOC102724364
									RNF115
									RHOT1
									SUMO1
									SNW1
									BRD7
									PHB2
									DPY30
									TOR1AIP1
									ACOT9
									PEG3
									BCOR
									ATP5J
									CALCOCO2
									MCUR1
									FANCF
									SCPEP1
									PRNP
									SLK
									C11orf71
									RGS7
									CSDE1
									NDUFA5
									RCBTB2
									MSL1
									CCNI
									GNB1
									GPX7
									SLC39A7
									NBPF11
									WDR37
									ARHGAP12
									DNAJB14
									PITPNA
									SNRNP25
									GPR137B
									IMPAD1
									HIPK1
									CKS1B
									NGFRAP1
									MRPS10
									PAPOLA
									DCAF6
									CUL4A
									GALNT1
									CKLF
									DNAJC10
									CMTM6
									ARMC1
									COX7A2L
									SEC61A1
									PDGFRL
									RPA2
									IDH3B
									LRIF1
									PSMB3
									NR3C1
									MIR7110
									SLC7A11
									EOGT
									DUSP11
									VTI1B
									CD302
									SH3YL1
									MOSPD1
									RBBP7
									ASXL2
									PIGG
									DGUOK
									PCTP
									RBX1
									ACOT13
									TCEAL4
									HIRA
									LSM14A
									MAPK1IP1L
									RBBP8
									C20orf24
									PRDX3
									POP5
									FAM168B
									MFSD1
									RRP15
									ALDH18A1
									MTERF3
									CTPS1
									ORC2
									KLF11
									AARS
									PTP4A1
									ZDHHC13
									RPS2
									ALG6
									BMPR1A
									PPP4R1
									LOC102724985
									TRMT1L
									UQCRH
									CRLF3
									SWAP70
									MICA
									MDH2
									YWHAH
									SLC25A11
									MRPL49
									TCEB1
									PLEKHA1
									APITD1
									SAV1
									NEMF
									RPL15
									CTBS
									GOT1
									UFM1
									OSBPL11
									TMEM168
									CCT7
									PBX3
									TNS3
									LXN
									PPP1R7
									IMMT
									SCML1
									ANKHD1-EIF4EBP3
									TEX30
									MTFR1
									RNU86
									METTL5
									DNM1L
									PPP1R8
									WDR7
									DDX50
									QDPR
									NUPL2
									SOAT1
									SMN1
									ZNF365
									MAP2K4
									PRIM1
									COX11
									ZCCHC8
									PARL
									MCCC1
									FNTA
									ZFC3H1
									GNPAT
									FEM1B
									PMS1
									WDR44
									CAND1
									TERF2IP
									SMARCA5
									PITRM1
									EDEM1
									TULP4
									RPL7
									NUP155
									DNMT1
									SMG8
									ARMCX3
									SSR2
									CRNKL1
									TRA2B
									UBE2N
									ALKBH1
									MOB4
									CTCF
									TRAM1
									MSMO1
									TSG101
									COG2
									NDEL1
									EIF3A
									SSFA2
									TIPIN
									APLP2
									RANBP2
									NPC2
									DHRS7
									LOC101928625
									TTC13
									ABHD10
									UFL1
									VPS54
									STARD13
									KIFAP3
									PUM2
									ITGB1BP1
									ZBTB1
									PSMC4
									OBFC1
									DHCR7
									STAG1
									SLC4A1AP
									RAD21
									YIPF6
									MTPAP
									U2SURP
									RAD17
									DKC1
									PSENEN
									QTRTD1
									FNDC3B
									VDAC1
									ATP6AP2
									RPIA
									NR0B1
									PGAM1
									ICE1
									SEC61G
									IK
									INSIG1
									BAG2
									MIF
									PALB2
									CTSL
									CAAP1
									CDC7
									PARP4
									NHP2
									PPM1A
									PKIG
									DUSP14
									RNF6
									KIZ
									ARHGEF9
									CCT3
									GBAS
									SRSF8
									RNF34
									KANSL2
									GLRX5
									TBC1D9
									TMEM258
									UPF3B
									PCK2
									TOX
									DNAJC24
									ARHGAP5
									SCRN1
									YES1
									ETAA1
									SPTLC1
									PAIP1
									ESD
									PDS5A
									RDX
									CST3
									SAYSD1
									TMEM87A
									PPP2CB
									SEPHS1
									GMPR2
									2005-03-01
									MAGI2
									PRMT1
									PEX13
									TTC17
									ETF1
									PANK3
									MAMLD1
									NUP93
									LOC101928747
									IMPDH2
									CENPC
									HNRNPDL
									CERS2
									JTB
									PCF11
									SRSF10
									UBE2D2
									LOC101060521
									HSPA2
									C11orf57
									CXorf57
									PSAP
									PPIA
									TARDBP
									EPM2AIP1
									AK022030
									NEU1
									PAXIP1
									SOCS5
									FZD5
									SUZ12
									PRCP
									ADO
									TXLNA
									IMP3
									UTP11L
									PEF1
									PRKAG1
									IFRD1
									EBAG9
									SDHC
									NPM1
									SNRPG
									MAP1B
									PAQR3
									TXNL1
									MCM2
									WDR47
									MRPL17
									ERH
									PNN
									MRPL9
									MRPS30
									ADSL
									CERK
									2002-09-01
									PSMG2
									VAMP3
									MARK1
									ORMDL2
									ETFDH
									PRPF4B
									MGAT2
									IL13RA1
									TIMM23
									AP3S1
									GTF2H1
									RNF128
									SEPHS2
									MRPL35
									RFC5
									MPHOSPH6
									COG5
									CAPZA1
									IFT52
									ATG3
									CDC40
									CYFIP1
									EIF4A2
									NRAS
									MRPS35
									STX4
									ATRN
									GLUD1
									ASPH
									PRPF39
									PPWD1
									RHOQ
									YY1AP1
									KLC1
									SRP72
									RNF113A
									APOO
									ME1
									MAP1LC3B
									EIF2B2
									TBCC
									EEF2
									EEF1G
									SERBP1
									DR1
									MGAT4B
									CLP1
									PIP4K2C
									RPS12
									LOC100996696
									CHIC2
									REPIN1
									C7
									DRG1
									ATP6V1A
									SERINC3
									NDUFA10
									MANF
									FEM1C
									SLC25A17
									RPL36AL
									FAM96B
									CERS6
									XK
									METTL9
									BNIP3
									SMAD1
									MINA
									RSRC2
									GPD1L
									RPL8
									FBXL14
									USP8
									TOR1B
									PTCD3
									SQLE
									HNRNPC
									ELP4
									RPS3A
									PPP2R5C
									HLF
									ARID4B
									PDSS1
									PSD3
									NBPF10
									EED
									RAB2A
									MSH2
									NUDT4P1
									RASSF1
									S100PBP
									PLA2G16
									ANKRD6
									MPHOSPH8
									SUCLG1
									PHTF2
									SNX24
									NEDD8
									GSTO1
									RPL29
									CRYZL1
									DNAJC6
									FAF1
									TEFM
									ADIPOR2
									TRMT112
									KATNB1
									ISCA1
									EIF3D
									ASCC1
									DYNC1I2
									FAM208A
									CACNA1D
									ZMYND11
									ARL6IP1
									KIAA0391
									POT1
									ZNF106
									PIGB
									USP14
									ATP2A2
									PLCB4
									FBXO9
									MRPL23
									RHOBTB3
									MAPKAPK5
									CSNK1A1
									PEPD
									ALCAM
									PJA1
									PREPL
									MIA3
									ADK
									MUT
									KIF2A
									ZNF415
									COMMD3
									PTER
									GPATCH2
									CD200
									ANAPC13
									NUDT15
									HAUS3
									TM9SF3
									BLCAP
									PWP1
									RABAC1
									MMD
									LDLRAP1
									LPXN
									SCAMP3
									GUCY1B3
									MDN1
									C7orf55-LUC7L2
									CROCCP2
									TPD52L2
									CDS2
									PUS3
									MAGEL2
									NDUFA1
									BTN2A1
									NQO2
									NARS2
									AACS
									HERC1
									CEP192
									ZC3H14
									MED28
									NDUFAB1
									SLC33A1
									PEX7
									GOT2
									CLIP1
									KIF1B
									TSEN34
									ATG5
									TTC27
									PTEN
									RNH1
									CHD1
									GOLPH3L
									ATP2B1
									PPP2R1A
									ACYP2
									IMP4
									PELI2
									GRSF1
									WBSCR22
									MARS
									KIN
									CASP3
									SMC6
									KLHL7
									CA2
									KIAA1324
									RAB5A
									TKT
									TMEM208
									MRPS2
									SOCS2
									CTC-338M12.4
									TMBIM6
									CUL4B
									TRAPPC2P1
									MAPK9
									DARS
									GTPBP4
									WWP1
									GRPEL1
									C12orf10
									BZW2
									RINT1
									MRPL34
									RPL11
									LCMT1
									FPGT
									SC5D
									SEC62
									ECHDC3
									COPS6
									GPN3
									SLC18A2
									MTRR
									CAT
									NUDT4
									HCCS
									ADAM10
									CHCHD2
									HARS
									METAP1
									NDN
									SUB1
									ZNF529
									CSTF3
									NUP85
									ANAPC5
									MTMR2
									MYO1D
									ABCC4
									WNT5A
									EIF2S2
									C17orf75
									PRC1
									MYO1B
									EIF4ENIF1
									APOBEC2
									DENND5A
									SCAMP1
									CNPY2
									LDOC1
									ELOVL1
									ABCF1
									ENSA
									SMC3
									NRCAM
									TRAPPC3
									UXT
									C4orf19
									TOPBP1
									PAPD7
									ACAD8
									PMF1
									EIF3I
									EIF5A
									SDF4
									RPL13A
									CNOT8
									RAB29
									NBEAL1
									PAAF1
									ROCK1
									DLAT
									CHORDC1
									PI4KA
									KCTD5
									CEP63
									LARP1
									ARL1
									PMPCA
									RPS5
									PYROXD1
									CHP1
									RSL1D1
									CEP76
									RFC3
									LRRC8B
									SDHB
									MDM1
									CITED2
									POLD3
									BAG5
									CLDND1
									NT5C2
									SETD3
									PREB
									SIRT1
									LSG1
									AHSA1
									THUMPD1
									COQ2
									NUDT3
									YTHDC2
									RPL19
									ATP5S
									PSMF1
									LRRC42
									FNDC3A
									TMED1
									MRPS27
									LOC101060363
									BACH1
									BLMH
									FAM206A
									PRPSAP1
									TEX2
									BSCL2
									MTHFD2L
									MPV17
									KIAA0355
									CDC37
									BCAP29
									ACAP2
									LSM1
									RPS18
									IMPACT
									ZNF83
									EMC8
									HDDC2
									GCFC2
									SHQ1
									ANP32A
									APPL1
									DESI2
									SNORD42A
									PEX3
									GLCE
									PARP2
									TRPC1
									IKBKAP
									RNMT
									ATP6V1E1
									TRAK2
									UBE2J1
									RAB11FIP2
									PPAP2A
									TRIM68
									ZNF330
									GSPT1
									ARL3
									GTF3C2
									PTPRN2
									SUPT16H
									AREL1
									KL
									PSMB1
									MKRN1
									GPR37
									IDS
									PAXBP1
									PPP1CA
									TRIAP1
									GLRX3
									ASNA1
									NHP2L1
									WAC
									ABCC8
									SAP30BP
									PPP2R2A
									MBD4
									NCL
									ANKRD34C
									CLASP2
									SRPR
									PROSC
									CDKN2AIP
									PIGC
									CRK
									DDX41
									IBTK
									ELAVL1
									BIRC2
									BBS4

## Sheet: Drug_targets
Metformin		Probucol		Fluvastatin		Allopurinol		Fenofibrate		Clofibrate		Masoprocol		Pentoxyifylline		Edaravone		Ezetimibe		Pramipexole		Cholestyramine
All known targets from STITCH	Targets captured in FPS	All known targets from STITCH	Targets captured in FPS	All known targets from STITCH	Targets captured in FPS	All known targets from STITCH	Targets captured in FPS	All known targets from STITCH	Targets captured in FPS	All known targets from STITCH	Targets captured in FPS	All known targets from STITCH	Targets captured in FPS	All known targets from STITCH	Targets captured in FPS	All known targets from STITCH	Targets captured in FPS	All known targets from STITCH	Targets captured in FPS	All known targets from STITCH	Targets captured in FPS	All known targets from STITCH	Targets captured in FPS
ABCB1	NOS3	ABCA1	ARAF	ABCA7	NOS3	CYP51A1	NOS3	ABCA1	NOS3	PRSS21	MMP9	TGM1	NOS3	CFTR	PCNA	FGF20	NOS3	SLC7A2	CD36	DRD4	CCR1	CETP	CAV1
ABCC8	MMP9	ABCA3	APOA1	ABCG2	F3	PRSS21	COPS5	ABCB4	MMP9	TLL1	CD36	MAPK1	PCNA	PRSS21	PARP1	AQP2	MMP9	CETP	APOA1	SLC22A4	AKT1	SLC10A1	APOA1
ACACB	FOXO3	AKR1B1	RAF1	ACE	RHOA	CRY1	HSPA4	ABCD1	WNT2	KLK14	PLCG1	DHRS7	CHEK1	KLK14	F3	AQP8	PTPN11	SULT2B1	SREBF2	BDKRB1	PLCB3	CYP4F3
ACE	WNT2	ALB	MAPK3	AKT1	RNF11	CD4	HLA-A	ABCD2	CD36	PRSS22	NUP133	ACSM2A	AKT1	PRSS22	TP53	PLAT	MAPK8	TSC2	RXRA	PROKR2	PLCB2	CYP4F2
ACHE	SP1	ALG5	MAPK11	ALDH18A1	AKT1	KLK14	FOS	ABCD3	MMP2	TPSD1	C1QA	HSDL1	FPR1	AQP2	MAPK8	SPI1	FADD	NOD1		MLNR	CXCR4	MPO
ACO1	CD36	ANGPTL3	CCL2	ANXA4	CREBBP	NOX3	HSP90AB1	ABCD4	CAV1	HMOX1	CDK4	IL2	TP53	ABCC6	FOS	CMAS	SPI1	APOC3		SLC6A2	CCR5	EPX
ACR	PTPN1	APOA1	ICAM1	APOA1	APOA1	PRSS22	TNF	ACAD8	MAPK8	ACR	APOA1	CCND1	MAPK3	TPSD1	CREBBP	CAT	HSPA5	LTA4H		RAB3A	AGTR1	APOC3
ACTA1	PIK3CA	APOA2	MAPK1	APOA2	ICAM1	ST6GAL1	ITGAM	ACAD9	APOA1	CTSG	MAPK3	GPLD1	CCND1	SNU13	CCND1	PMP2	VEGFA	LNPEP		GNRHR		APOB
ACTA2	MMP2	APOA4		APOA4	NOS2	TPSD1	CXCR4	ACADM	SREBF2	GZMH	MYC	LOX	CASP9	ACR	IL10	IL1B	NOS2	SLC7A14		GPR63		APOA1
ACTC1	FOXO4	APOA5		APOA5	EP300	ACR		ACADS	CCND1	GZMB		ODC1	TNF	CTSG	TNF	MTRR	AGTR1	APOB		KISS1R		HELLS
ADIPOQ	HNF4A	APOB		APOB		MYH9		ACADSB	FGFR1	VRK1		CAT	MAPK1	GZMH	CCL2	GRK7		CTSD		OPRD1		SCGB1D2
ADIPOR1	AKT1	APOE		APOE		TXN2		ACADVL	FOXO1	F9		LIPE	MYC	GZMB	ICAM1	ERBB2		APOA1		PRLHR		SLC10A2
ADIPOR2	TP53	APOH		AQP10		CTSG		ACBD4	TNF	PRSS54		ALOX12		CTSZ	ITGAM	AGTR1		AKR1D1		GHSR		UROD
AGTR1	RPS6KA1	ARAF		AQP2		GZMH		ACBD5	CCL2	DECR1		ACSS2		F9	TGFB1	EGFR		GOT2		GPR83		CYP4F11
AGTR2	MAPK8	ASGR1		AQP3		GZMB		ACBD6	ICAM1	PLAT		BCO1		ABCD1	NOS2	POU4F2		CSN1S1		MC3R		APOE
AHR	APOA1	B3GNTL1		AQP7		F9		ACBD7	SMAD4	CYP4F3		MOCOS		PRSS54	EP300	TMPRSS11D		CD68		SLC22A5		NR0B2
AIFM1	RAF1	B4GALNT1		AQP9		PRSS54		ACE	MAPK1	CYP4F2		CDH1		AQP8		AQP5		APOE		PTGER2		CRP
AIFM3	MAPK3	BRAF		BTAF1		HMOX2		ACOX1	VEGFA	GCDH		RPE65		CTSH		IL15		SLC27A1		MCHR1		CYP27A1
AIM2	CCND1	C4BPA		CACNB3		DECR1		ACOX2	NOS2	HGF		MAPK3		EHD4		NOS3		NAPSA		GALR3		LPO
AKT1	AR	C4BPB		CACNB4		PLAT		ACOX3		FIS1		PLD2		PLAT		PSCA		NR1H2		OPN1SW		SRCAP
AKT2	IL10	CAT		CD151		GSR		ACOXL		PPIF		IL1B		TNFRSF10A		FADD		CRP		DAD1		SETD1A
ALB	DUSP1	CCL2		CD37		TBC1D17		ACSBG1		GALK1		KCNK6		TGFB1		ZEB2		CCNA1		SSTR4		SCARF1
ALG5	FOXO1	CD207		CD53		HAS1		ADAMTS12		ALDH3A1		PRKCG		HGF		BCL2L1		NARS1		NMUR2		SLC10A3
ALLC	TNF	CD209		CD63		HGF		ADAMTS7		APOA5		STAT3		SERPINE1		CDC25A		IL6		HRH4		LCAT
ALPG	CCL2	CD2AP		CD81		MPO		ADIPOQ		APOC3		FOSL2		MPO		NXNL1		TRHDE		APLNR		ZRANB3
ALPL	ICAM1	CD55		CD82		CSF3		ADIPOR2		LTA4H		PLAAT1		CCL2		MAPK7		LIAS		TAAR5		PDE8B
ALPP	FOXA1	CD69		CD9		IL2		AKR1B10		GZMK		RB1		IL2		AQP1		SCARB1		NMBR		MTTP
AMH	AMH	CD72		CETP		IFNG		ALB		LNPEP		TP53		CTSC		AQP6		SLC27A6		HTR2B		ABCB4
AMPD1	POMC	CDKN1B		COG1		ENO2		ALDH16A1		EHHADH		SOD1		CCND1		HSPA5		SLC27A5		GPR45		SMARCA2
AMPD2	TAX1BP1	CES1		COG2		MTREX		ALDH1A1		APOB		AKT1		IFNG		KARS1		AKR1C4		PLCB2		SQLE
AMPD3	MAPK1	CETP		COQ10A		GZMK		ALDH1A2		AZU1		TNFRSF10B		LDHB		NOS2		COQ10B		CHMP2B		ITIH4
ANO6	HSPA5	CHODL		COQ10B		GRM6		ALDH1A3		PROC		HSD17B12		GZMK		TRAK2		LCAT		COQ10B		C17orf64
AOC1	VEGFA	CLEC11A		CREBBP		MLH1		ALDH1B1		PRTN3		ACSM3		IL12B		TRAK1		DARS1		BCHE		CYP4F22
AOC2	TGFB1	CLEC12A		CRP		EIF1B		ALDH1L1		TPSG1		BAX		IL4		BCL2		SCARB2		OPRK1		ABCG8
AOC3	NOS2	CLEC12B		CYBA		AZU1		ALDH1L2		APOA1		ALOX15		AZU1		NXN		ENPEP		PLCZ1		SLC10A4
APEH	AGTR1	CLEC19A		CYP1A1		PROC		ALDH2		TNFSF11		EIF5A2		PROC		NOS1		MTTP		GPR84		SLC10A6
APOA1	MYC	CLEC1A		CYP2C18		PRTN3		ALDH3A1		CAT		IL3		PRTN3		HIF1A		SCAP		SSTR1		SHPRH
APOB		CLEC1B		CYP2C8		ENO1		ALDH3A2		GSTM2		NOS3		TPSG1		PTPN11		ABCB4		GPR65		MRPL49
APOE		CLEC2A		CYP2C9		TPSG1		ALDH3B2		UNG		A2ML1		TNFSF10		GPX4		ACAT1		AKT1		SMARCA5
APOH		CLEC2B		CYP3A4		TP53I3		ALDH4A1		ACADS		ACSM1		PDE1B		EFEMP1		SLC27A2		SLC6A3		TMPRSS11D
AR		CLEC2D		CYP3A43		CAT		ALDH5A1		INHA		FPR1		KLK12		TYW1		ITGAX		GPR161		CHD1
ATF4		CLEC2L		CYP3A5		POLM		ALDH7A1		PLCG1		UGT1A1		CMA1		PTPN22		NPC1		GALM		HMGCR
ATF6		CLEC4A		CYP3A7		PTGIS		ALDH8A1		GOT2		KCNK10		KRT5		MAPK8		RNPEPL1		ACKR3		NPC1L1
ATF6B		CLEC4G		DPPA3		MOCS3		ALDH9A1		SLC22A5		CASP3		F12		NGF		REN		AGTR1		FGF19
ATG12		CLEC4M		EP300		GOT2		ALOX12		BMP4		PLA2G1B		CRP		NDOR1		ABCG8		GPR6		HSD3B7
ATG4A		CLEC5A		EPHX2		UROD		ALPG		KLK12		HSD11B2		PDE6A		VEGFA		CCNA2		TAAR6		LIPC
ATG4B		CLEC6A		ERCC6		KLK12		ALPI		CMA1		ACSS1		CHI3L1		MMP9		PLA2G7		TAAR8		COG1
ATIC		CLEC7A		ERCC6L		CMA1		ALPL		INS		AACS		IPO8		PBX3		STAR		TAAR1		CYP7A1
ATM		CLEC9A		ERCC6L2		ATXN10		ALPP		TOMM40		CUL1		CMPK2		SPDEF		VPS51		SLC22A3		PCSK9
AURKA		COG1		ETV3		ASS1		AP5S1		EPO		ACSM2B		NT5E		PBX2		NARS2		HTR2C		HLTF
AZU1		COG2		F3		LATS1		APOA1		CYP2E1		ACSM5		IL6		NXNL2		AKR1B1		GPR119		CYP7B1
B3GNTL1		COQ10A		FBXL2		F12		APOA2		F12		CASP9		IL1RN		POU4F1		PPARG		NPFFR1		ATP8B3
BACE1		COQ10B		GAPDH		G6PC1		APOA4		SLCO1B1		EYA2		CTSV		FGF9		HMGCR		PLCB3		PDE8A
BAD		COQ5		GAPDHS		ATP6V0A4		APOA5		CDK4		KCNK18		ABCC9		AQP4		NPC1L1		PPP4C		CYP8B1
BAX		COQ7		GLUD1		EEFSEC		APOB		KDELR2		EIF5A		RAB11A		NSF		STC1		ADRA2A		LPA
BCDIN3D		COQ8A		GLUD2		CRP		APOC2		TTBK1		THBS4		CREBBP		PTPN6		ACE		MCHR2		CYP4F12
BCHE		COQ8B		GOT1		MICAL2		APOC3		SIX3		ACSM6		MLYCD		GMPS		CXCL16		RAB3C		CYP2B6
BCL2		COQ9		GPT		HNF1A		APOC4		PPIG		EYA1		HPN		POR		CLDN1		GPR26		GP1BA
BCL2L1		CR1L		GPT2		RCBTB1		APOE		TRHDE		PLD1		RASA4		SPIB		RNPEP		RAB6B		SLC10A7
BIRC2		CSF1R		HMGCR		IL6		BCAP31		SLCO1B3		UGT1A10		EP300				HPS3		HTR5A		CCK
C1RL		CSMD3		HMGCS1		CYBA		BCL2		CCND2		KCNK7		EHD2				ERAP1		HTR6		RAD54B
C1S		CYB5D2		HMGCS2		ARG2		BCL2A1		NUP133		UGT1A9		IL1A				SLC7A3		PTGIR		LIPA
C2		CYP7A1		HMOX1		RGS9		BCL2L1		SCARB1		EYA4		IL1B				AKR1E2		CCR5		CAV1
CAB39		DPM1		ICAM1		SETD1A		BIRC3		PSMB1		FAS		PRKCG				LIPC		PTGER1		PPP1R17
CAB39L		DUOX1		ID1		HPN		CASP3		ADA2		PLD3		ELANE				ANPEP		SSTR5		CYB5A
CAMKK1		DUOX2		IL6		ELANE		CAT		HPN		BCO2		ACVR1				SLC27A4		CCKAR		ATP9A
CAMKK2		ETFA		ING1		MECR		CAV1		MAPK3		CASP8		FGF2				CYP7A1		CCR1		GPT2
CAPN10		FBN1		ING2		KIF1B		CCK		BBOX1		KCNK5		GZMM				PCSK9		RHO		ANXA2
CASP3		FCER2		ING3		GPR108		CCL2		ILVBL		PTGS1		SHC2				STARD5		GPR85		LSS
CASP7		GBA2		ING4		BCHE		CCND1		ELANE		KCNK1		KCNH4				UGT2B7		LRRK2		CHD4
CASP8		GPX1		ING5		GZMM		CD36		KDR		PTGS2		KLKB1				UGT1A1		AVPR1A		SMARCAL1
CAT		GPX2		ITIH4		KLKB1		CD40		TNFRSF8		JUN		ICAM1				CD36		GALR1		LONP1
CCL2		HMOX1		LDLR		SLC2A9		CD40LG		LCAT		KCNK17		DIDO1				STARD6		MC4R		ABCG1
CCND1		HMOX2		LPA		MRPL3		CD44		GZMM		UGT1A7		C1RL				COQ10A		GPR22		COG2
CD36		HSPB2-C11orf52		MAPK6		VDAC1		CDC6		CP		UGT1A8		SORD				AKR1A1		PTGER4		UROS
CD8B		ICAM1		MMP1		POLB		CETP		FASTKD3		ALOX5		PRSS36				DCAF8		GPR27		CHD1L
CDKAL1		ITIH4		MRAS		PMS2		CFTR		KLKB1		HSD17B3		TP53				NPEPPS		PTGDR		HMGCS2
CEBPA		KCNH2		MTTP		PATZ1		COASY		SCARB2		PADI3		CTSK				ADIPOQ		NTSR2		SMARCA1
CEL		KCNJ5		NCS1		ARNTL2		COG2		SLC9A3		PADI1		CORIN				LPA		PROKR1		ALDH18A1
CELA1		KLRB1		NFE2L2		C1RL		COL5A1		ENPEP		PLP2		GZMA				RNF14		CXCR6		RAD54L
CELA2A		KLRD1		NOS2		PRSS36		COPS2		CPT1A		MYC		TNFRSF10B				NR2F1		ADORA2B		CEL
CELA2B		KLRF2		NOS3		NPC1		COPS3		SLC5A4		PCNA		DPH7				TRAPPC11		ADRB2		PLTP
CELA3A		KLRG1		OLR1		BCKDHA		COPS7A		C1RL		ALOX15B		HABP2				CCK		LRTOMT		CHD6
CELA3B		KLRG2		PCSK9		TIMM44		COPS7B		SORD		ALK		ST14				STARD3		NMUR1		ATRX
CERS2		KLRK1		PIK3C2A		REN		COPS8		TTBK2		KCNK4		PRSS53				CYP3A4		DRD5		ABCA1
CERS3		LCAT		PJA1		CORIN		CPT1A		PRSS36		NSF		LDHC				UGT2B15		GPR37		GBA2
CERS4		LDLR		PJA2		ENOPH1		CPT1B		BCKDHA		ACSM4		TMPRSS11D				EVC2		ADRA1B		CHD3
CERS5		LPA		PNMA8B		TRMT10A		CPT2		SOD1		CHEK1		TMPRSS15				MBTPS1		LTB4R		ATP8A2
CERS6		LY75-CD302		PON1		SRD5A1		CRABP1		RNPEPL1		KCNK16		ABCC3				GPT2		HTR1E		ATP8A1
CES1		MAGI1		PPIG		GZMA		CRABP2		EPHX1		TBXA2R		CELA3A				OCA2		NPFFR2		FECH
CES2		MAPK1		PPP1R17		CYP39A1		CRAT		CORIN		KCNK2		ACE				SREBF1		LSP1		EP400
CES3		MAPK11		PRPH2		TNFRSF10B		CREB3L3		CCNA2		TNF		S100B				LVRN		ADORA1		FABP6
CES4A		MAPK12		PSMC4		CRH		CRP		SETD7		PRKCA		AQP5				CTSE		GPR151		CHD2
CES5A		MAPK13		RAB1A		HABP2		CYP11A1		GZMA		EIF5AL1		CELA1				AKR1B10		GPR148		GPT
CFB		MAPK14		RHOA		ST14		CYP11B1		EGFR		ACSS3		PRSS33				SREBF2		TRHR		RAD54L2
CFD		MAPK3		RLIM		PRSS53		CYP11B2		HABP2				VCAM1				IPO9		RAB6A		SETD2
CFI		MT1A		RNF103		CD8A		CYP17A1		ST14				REL				ABCG1		COQ10A		GCG
CFLAR		MT1E		RNF103-CHMP3		TMPRSS11D		CYP1A1		PRSS53				ALB				WDTC1		GPR88		CHD7
CLIC1		MT1X		RNF11		TMPRSS15		CYP1A2		PTPRO				MASP1				COG2		RRH		ATP9B
CMA1		MT2A		RNF111		AKR1B1		CYP20A1		ACAD8				PRSS12				SOAT1		EDNRA		SLC10A5
CMC2		MTHFR		RNF122		PDF		CYP24A1		ATP5F1A				IL15				DCAF6		HTR1A		GPBAR1
CNBP		MVD		RNF126		NCF1		CYP26A1		GRM1				CARTPT				APOA2		ATOX1		EPHX2
COG2		NDUFV1		RNF130		CELA3A		CYP26B1		BMP6				CSF2				CD5L		MC5R		NR1H4
CORIN		NOX5		RNF149		ACE		CYP27A1		RANBP2				PRSS37				PNLIP		GPR62		LDLR
COX18		NPC1		RNF150		CSTB		CYP27B1		TMPRSS11D				C2				HMGCS2		HTR1F		CHD9
CREB1		NPC1L1		RNF165		CELA1		CYP27C1		TMPRSS15				TMPRSS5				DR1		UTS2R
CRP		NR1I2		RNF181		PRSS33		CYP2A13		OXNAD1				KLK1				GOT1		OXTR
CRTC2		NR3C1		RNF215		VCAM1		CYP2A6		LONP2				TK1				PLTP		GSK3B
CRY1		OLR1		RNF24		ALPG		CYP2A7		PPARG				BCL2L1				LDLRAP1		GPR39
CRY2		PARK7		RNF32		RETNLB		CYP2B6		HMGCR				PTGER4				ABCA1		RXFP3
CTH		PDSS2		RNF38		ALB		CYP2C18		PEX10				IL12A				AOPEP		GALR2
CTRB1		PPIF		RNF43		MASP1		CYP2C19		CELA3A				CTRB2				GBA2		GPR173
CTRB2		PPP1R17		RNF44		PRSS12		CYP2C8		CSTB				DTYMK				CYP4V2		NPY2R
CTRC		PRG2		RNF6		IL15		CYP2C9		ACOX1				FOS				AKR1C3		CCR4
CTRL		PRG3		ROM1		CASD1		CYP2E1		CELA1				PRSS27				SLC7A1		GPR19
CTSG		PRKN		SELP		NOS3		CYP2F1		PRSS33				CXCL8				AKR1C2		MC2R
CXCL8		RAF1		SERPINE1		PRSS37		CYP2J2		HPGDS				BPTF				AKR1C1		GPR142
CYBA		REG1A		SLC10A1		TRMT10B		CYP2R1		RNPEP				TMPRSS11E				SLC7A4		CCKBR
CYBB		REG1B		SLCO1B1		AKR1E2		CYP2S1		FABP1				CYCS				NR2F2		ADORA2A
CYP17A1		REG3A		SOD2		HPRT1		CYP2U1		ALB				F2				RARG		OPRL1
CYP1A1		REG3G		TAF3		POLL		CYP2W1		CPA3				ADORA1				GPT		RTN4
CYP1A2		REG4		TFRC		C2		CYP39A1		MASP1				PRSS1				CCNF		HTR7
CYP2C9		SCARB1		THBS1		TMPRSS5		CYP3A4		PRSS12				PLG				APOF		AVPR2
CYP3A4		SCARB2		TSPAN1		TBC1D21		CYP3A43		ERAP1				KLK6				SEC24A		PLCB1
DBP		SCARF1		TSPAN11		CYB5D2		CYP3A5		PRSS37				ABCD2				NGDN		SNCA
DDIT4		SELE		TSPAN12		KLK1		CYP3A7		C2				CTSF				GCG		NPY5R
DICER1		SFTPA1		TSPAN13		CYP7A1		CYP46A1		ILK				ABCC12				NR1H3		PARK7
DPM1		SFTPA2		TSPAN14		SLC23A1		CYP4A11		CYB5R2				CASP3				AKR1B15		HRH3
DPP10		SMS		TSPAN15		HSPA4		CYP4A22		TMPRSS5				AQP1				ERAP2		FXYD1
DPP4		SNCA		TSPAN16		VAT1L		CYP4B1		PEX11A				CTSW				LDB3		ADRB3
DPP6		SUCO		TSPAN17		CLIP1		CYP4F11		ANPEP				KLK10				TBC1D5		PLCH1
DPP8		TBXA2R		TSPAN18		HSFY1		CYP4F12		SCNN1G				CFLAR				DCAF8L1		PTGER3
DPP9		TF		TSPAN19		CTRB2		CYP4F2		YWHAB				KLK2				UGT1A3		SLC29A2
DUSP1		TGFB1I1		TSPAN2		HAS3		CYP4F22		KLK1				KLK3				RXRA		SSTR2
DUSP10		TYR		TSPAN3		SF3B3		CYP4F3		CYP7A1				PRSS8				NR1H4		CCR9
DUSP12		VCAM1		TSPAN31		FOS		CYP4V2		GUSB				AQP6				ERH		DDC
DUSP13				TSPAN4		PRSS27		CYP4X1		CTRB2				EHD1				LDLR		LPAR1
DUSP15				TSPAN5		HSFY2		CYP4Z1		CD14				TALDO1				DCAF8L2		RGR
DUSP16				TSPAN6		MRAP		CYP51A1		CSN3				LPA						NPSR1
DUSP19				TSPAN7		HAS2		CYP7A1		UGT1A1				EIF4E1B						HTR4
DUSP2				TSPAN8		TMPRSS11E		CYP7B1		UGT2B4				KLK4						COMT
DUSP22				TSPAN9		F2		CYP8B1		BMP1				PRSS50						NPY1R
DUSP26				UPK1A		PRSS1		DGAT1		SLCO1A2				OVCH1						DRD2
DUSP29				UPK1B		CCL19		DLGAP4		PRSS27				EHD3						OPN3
DUSP3				ZNRF3		PLG		DNAL4		SDC2				NOS2						SLC30A10
DUSP4				ZSWIM2		KLK6		DYNLL1		TMPRSS11E				PRSS57						AVPR1B
DUSP5						CYP7B1		DYNLRB1		ACOX2				C1S						GPR37L1
DUSP8						COQ2		DYNLRB2		CD36				TMPRSS11B						GPR52
DVL1						KLK10		ECI2		F2				PDE4B						TAAR2
DVL2						SLC37A2		EDN1		PRSS1				CFD						AIM2
DVL3						TRMT10C		EGFR		PLG				SPAG16						RXFP4
EFEMP1						MLXIP		EPHX2		KLK6				PRSS55						PDSS2
EGFR						KLK2		ESPL1		NDST2				RAB11B						ADRB1
EHD1						KLK3		F12		PPARD				ABCC5						CNR1
EHD2						TYMS		FABP1		CYP4A11				F3						TMIGD3
EHD3						CIITA		FABP12		KLK10				TMPRSS11A						NPBWR2
EHD4						HARBI1		FABP2		CPT1B				TMPRSS6						OPN1MW2
EIF4EBP1						CYP8B1		FABP3		ACAD9				ADORA2A						HTR1B
ELANE						PRSS8		FABP4		KLK2				NOS1						OPN1LW
ELAPOR1						GDPD4		FABP5		KLK3				KLK5						NTSR1
ENGASE						MLXIPL		FABP6		ANGPT2				CELA3B						LPAR3
EPHA2						LPA		FABP7		CRAT				CHIA						BRS3
EPM2A						SLC37A3		FABP9		BCKDHB				GOLGB1						PTGFR
ERBB2						ENO3		FADS1		CPT1C				CYP1A2						HCRTR2
ERLIN1						HSP90AB1		FARS2		PRSS8				CTSB						OPN5
EXT2						SRSF7		FARSA		NQO1				TPSAB1						FFAR4
F10						PRX		FBXO42		EZH2				CTSL						SLC29A1
F11						KLK4		FGF19		NPEPPS				PDE5A						AGTR2
F12						PRSS50		FGF21		LPA				TDRD7						OPN4
F2						OVCH1		FGF23		BCAT2				FAS						HCRTR1
F7						PRSS57		FGFR1		HACL1				HP						GPR3
F9						C1S		FGFR4		CSNK1D				TMPRSS11F						NPY4R
FABP4						SELENOF		FIP1L1		VRK3				ABCC11						CNR2
FANCB						TMPRSS11B		FITM2		CYP2B6				CELA2A						PINK1
FAP						CD8B		FN1		HADHB				MAPK8						EDNRB
FASN						IKZF1		FOXO1		PCSK7				PRSS3						HRH2
FBN3						CFD		GALK1		KLK4				CTRB1						MAOB
FBXL5						PRSS55		GALK2		SLC25A20				RAB25						PLCH2
FFAR4						SERPINA5		GCDH		PRSS50				PRSS38						ADRA1D
FGF21						TMPRSS11A		GNPNAT1		OVCH1				PARP1						C9orf72
FHL2						TMPRSS6		GOT2		PRSS57				CHIT1						GPR150
FNDC5						HSP90AA1		GPT		C1S				PTGS2						GRPR
FOXA1						NR1I2		GPT2		SIX6				PEX19						ADRA1A
FOXA3						NOS1		GRPEL1		KDELR1				CTSS						TH
FOXB1						KLK5		GRPEL2		TMPRSS11B				MCL1						GPR12
FOXB2						GDPD5		GSTP1		ANKRD45				OVGP1						GPR78
FOXD2						CELA3B		GTF3C5		GAST				CHI3L2						DRD3
FOXD3						ESPNL		HGFAC		CFD				ABCD3						QRFPR
FOXD4						CRYZ		HPS3		PRSS55				GADD45A						GPR135
FOXD4L1						ACACB		ICAM1		TMPRSS11A				CD40						LPAR2
FOXD4L3						SLPI		ID2		TMPRSS6				ABCC10						GPR61
FOXD4L4						ATP9A		IFFO2		TMLHE				PLAU						ADRA2C
FOXD4L5						PPCDC		IFNG		CHAT				PROZ						BTBD9
FOXE1						TPSAB1		IGF1		KLK5				F10						CXCR4
FOXE3						MCCC2		IL1B		CYP3A4				F7						RAB6C
FOXF1						GRM8		IL6		HIF1A				CELA2B						PLCD4
FOXG1						SLC23A2		KCNH2		PLCB1				CTRC						TBXA2R
FOXH1						SLC37A1		KCNH7		CELA3B				TNFRSF1B						OPRM1
FOXI1						GPT2		KL		IL6ST				NPPB						PLCL1
FOXI2						ENO4		KLB		MYB				RPP38						BDNF
FOXJ1						GPX4		KLHDC1		CYB5A				APRT						PLCD1
FOXJ2						VAT1		KLHDC10		VRK2				PCNA						LTB4R2
FOXJ3						MLH3		KLHDC2		TPSAB1				IPO7						CCR3
FOXK1						SREBF1		KLHDC3		PDPK1				IL2RA						MC1R
FOXK2						HP		KLHDC9		MBTPS1				HGFAC						GPR176
FOXL1						TAT		LCAT		CBS				AQP4						GPR139
FOXM1						TMPRSS11F		LDLR		GPT2				ACVRL1
FOXN1						ATP5F1C		LEP		SLC26A3				ABCC8
FOXN2						NHEJ1		LIPC		GPX4				KLK8
FOXN3						SCRIB		LPA		PDGFA				KLK7
FOXN4						GRM7		LPCAT1		HP				RABL2A
FOXO1						COPS5		LRP6		TMPRSS11F				CFI
FOXO3						AKR1B10		LRP8		ACOX3				RABL2B
FOXO4						CELA2A		LSM14A		PEX14				PTHLH
FOXP1						PRSS3		LSM14B		ACADVL				PDE1C
FOXP2						CTRB1		LTA		PEX2				TMPRSS12
FOXP3						PNP		MAPK1		APOA4				TMPRSS2
FOXP4						GPX6		MAPK8		LVRN				ABCC1
FOXQ1						GPX7		MAPK9		TLL2				SRL
FOXR1						SELENON		MAT2A		PCNT				MASP2
FOXR2						WDTC1		MGLL		CELA2A				F11
FOXS1						PRSS38		MMP1		CSNK1E				ALDH7A1
FSHB						PSEN2		MMP13		RBM23				CREB1
FTO						FASLG		MMP14		LONP1				MAPK9
FYN						ARG1		MMP15		PRSS3				CXXC1
G6PC1						AIM2		MMP16		CTRB1				BAHD1
GAD2						INSRR		MMP17		CYB5R3				DIABLO
GADD45A						HSF2		MMP19		GPX6				TNF
GANAB						SEC63		MMP2		MT-ATP6				PRSS48
GANC						RTN4IP1		MMP24		KRT19				PRSS45P
GAPDH						HSFX1		MMP25		GNPAT				WEE1
GCG						GOT1		MMP3		PRSS38				LTA
GCGR						CD40LG		MMP7		CYB5R1				TMPRSS7
GCH1						DNTT		MMP9		PEX3				IL10
GCK						PRXL2A		MOCOS		SERPINC1				MST1
GHRH						GPR107		MPI		SLC9C2				CTSO
GHRHR						VDAC2		MRPL58		TOMM40L				TMPRSS4
GHRL						PPCS		MSTN		APOA2				TGFBI
GIP						PLAU		MTRF1		ECHS1				CFB
GIPR						FPGS		MTRF1L		ACADSB				RASA4B
GLP1R						SRSF3		MTRFR		CYB5R4				EIF4E
GLP2R						GRM4		MTRR		BMP5				TMPRSS13
GNRH1						UGCG		MYOD1		CPT2				ITGAM
GOT1						ALOX5		MYOG		CYP4A22				HPR
GOT2						AOX1		NCF2		MMP9				LDHA
GPT						ALPL		NDOR1		PLAU				PRSS58
GPT2						TRMO		NFKBIA		ADA				RASAL1
GPX1						G6PC2		NOP56		PPA1				CTRL
GPX2						SKIV2L		NOP58		PI16				KLK15
GPX6						PROZ		NOS1		FABP3				KLK13
GPX7						F10		NOS2		C1QA				KLK11
GPX8						F7		NOS3		AOX1
GSK3A						IARS1		NPHS1		ABCA1
GSK3B						ASXL1		NPHS2		AOPEP
GSN						IRS2		NR0B2		PROZ
GZMA						CELA2B		NR1H2		F10
GZMB						CTRC		NR1H3		F7
GZMH						PDSS1		NR1H4		AUH
GZMK						HLA-C		NUDC		CELA2B
GZMM						THNSL1		NUDCD2		CTRC
H2AX						TBC1D25		NUDCD3		CUBN
HABP2						HLA-A		ORC1		MYC
HACL1						SRM		PARN		BMP2
HBA1						H6PD		PCK2		XDH
HBA2						SLC22A12		PCSK9		CYP1A1
HBB						APRT		PCTP		CSNK1A1L
HGF						XDH		PERP		HADHA
HGFAC						CRYZL1		PEX11A		ANGPT4
HHEX						HGFAC		PLA2G7		HGFAC
HK2						GPX3		PLTP		GPX3
HLF						GPX2		PLXNB3		GPX2
HMCES						ARNTL		PMP2		KLK8
HMGB1						KIR3DL1		PNPLA2		KLK7
HMOX1						KLK8		PON1		KCNJ1
HNF1A						KLK7		POR		FABP6
HNF4A						ALPP		PPARD		CFI
HP						G6PD		PPARG		GPT
HPN						CFI		PPP1CA		CDK1
HPR						GPT		PPP1CB		GCH1
HSD17B13						AFP		PPP1CC		BMP7
HSPA5						ADCYAP1R1		PRKAA1		EPHB1
HTR3A						ITGA4		PRKAB1		TMPRSS12
IAPP						RGS11		PRKAG1		TMPRSS2
ICAM1						TMPRSS12		PRPF31		GSTP1
IFT172						TMPRSS2		PSENEN		MASP2
IFT88						MASP2		PSMD11		F11
IGF1						TFIP11		PTGIS		TF
IGF2						F11		PTK2B		KDELR3
IGF2BP2						CXCR4		RABEPK		GCG
IGFBP1						GCG		RBP1		SLC25A17
IGFBP3						TSTD1		RBP2		PPIAL4G
IL10						CARNS1		RBP4		BRMS1
IL15						PRXL2B		RBP5		ATP5MF-PTCD1
IL1B						C4A		RBP7		ERAP2
IL1RN						ATP9B		RELA		PRSS48
IL6						TNF		RETN		PRSS45P
ILK						HLA-B		SAMD8		EZH1
ILVBL						PRSS48		SCARB1		PAPSS2
INS						PRSS45P		SCARB2		GPX1
INSR						PVR		SEC24A		PEX5
IREB2						PMEL		SEC24B		ACOXL
IRS1						LTA		SEC24C		ACADM
IRS2						PMS1		SEC24D		AK9
JUND						SLC23A3		SELE		TMPRSS7
KAT6A						CRY2		SERPINA12		ADAL
KCNJ11						GPX1		SERPINE1		CROT
KIF11						TMPRSS7		SF3B3		MST1
KL						GDPD2		SGMS1		TMPRSS4
KLB						MST1		SGMS2		CFB
KLK1						MICAL3		SIRT1		PPIA
KLK10						TMPRSS4		SLC25A17		CSNK1A1
KLK11						CFB		SLC27A2		ANGPT1
KLK12						DERA		SLC2A1		EPHX2
KLK13						SELENOT		SLC2A4		TMPRSS13
KLK14						PCCB		SMAD4		PPIAL4D
KLK15						EIF1		SOCS3		SLCO1B3-SLCO1B7
KLK2						NR6A1		SOD2		HPR
KLK3						GPX8		SREBF1		BCAT1
KLK4						VDAC3		SREBF2		TCF7L2
KLK5						HSF1		STK11		PRSS58
KLK6						SPRN		TBXAS1		ALDH6A1
KLK7						TMPRSS13		TDP1		PSTPIP1
KLK8						ITGAM		TGFBI		GALK2
KLKB1						HPR		TIMELESS		CTRL
KRT80						PRSS58		TNF		VEZF1
LAD1						TBC1D15		TNFRSF11B		KLK15
LCT						NPC2		TSC22D1		KLK13
LCTL						MC1R		TSC22D4		KLK11
LEP						CTRL		TYW1
LEPR						KLK15		UCP3
LIPC						KLK13		UGT1A3
LMBR1L						KLK11		UGT2B4
LMF1								VCAM1
LMNA								VEGFA
LMNB1								VLDLR
LMNTD1								WNT2
LMNTD2								WNT2B
LPA
MAPK1
MAPK3
MAPK8
MAS1
MASP1
MASP2
MC3R
MDK
MEF2A
MEF2C
MEF2D
MKI67
MLXIP
MLXIPL
MMP2
MMP9
MRPS9
MST1
MTHFR
MT-ND1
MT-ND3
MT-ND4
MT-ND4L
MTOR
MTRR
MYC
MYF5
MYF6
MYOD1
MYOG
NAMPT
NCF1
NCOA5
NDOR1
NDUFC2
NDUFS2
NDUFS7
NF1
NFE2L1
NFE2L2
NFE2L3
NFKBIA
NLGN1
NLGN2
NLGN3
NLGN4X
NLGN4Y
NOS1
NOS2
NOS3
NPY
NQO1
NR0B2
NR1I2
NR3C1
NR3C2
NRF1
OVCH1
OXA1L
PAICS
PARP14
PCK1
PCK2
PDCD4
PDX1
PGF
PGR
PIK3C3
PIK3CA
PIM2
PLAT
PLAU
PLG
PNPLA3
POMC
POR
PPARG
PPARGC1A
PPP1CB
PPP5C
PRKAA1
PRKAA2
PRKAB1
PRKAB2
PRKCA
PRKCG
PRL
PROC
PRODH
PROZ
PRSS1
PRSS12
PRSS21
PRSS22
PRSS27
PRSS3
PRSS33
PRSS36
PRSS37
PRSS38
PRSS45P
PRSS48
PRSS50
PRSS53
PRSS54
PRSS55
PRSS57
PRSS58
PRSS8
PRTN3
PSME1
PSME2
PSME3
PTEN
PTGS2
PTPA
PTPN1
PTPN3
PTPRN
PYY
RAB4A
RAC1
RAC2
RAC3
RAF1
RBP4
RELA
REN
RETN
RGN
RHEB
ROMO1
RPS6
RPS6KA1
RPS6KA3
RPS6KB1
RPTOR
SAMM50
SCARB2
SCD5
SDHAF3
SELE
SELENOP
SENP1
SENP2
SENP3
SENP5
SERPINA12
SERPINE1
SFRP4
SHBG
SHH
SHPRH
SI
SIK1
SIK2
SIRT1
SIRT2
SIRT3
SLC15A1
SLC22A1
SLC22A2
SLC22A3
SLC22A6
SLC22A7
SLC22A8
SLC28A1
SLC28A2
SLC29A4
SLC2A1
SLC2A12
SLC2A2
SLC2A4
SLC2A5
SLC2A8
SLC30A8
SLC47A1
SLC47A2
SLC5A1
SLC5A2
SLC5A4
SLC6A3
SMUG1
SNCA
SOD2
SP1
SQOR
SREBF1
SRL
SSH1
SSH2
SSH3
SSTR2
SSU72
ST14
STAR
STAT3
STK11
STRADA
STYX
STYXL1
STYXL2
SULT2A1
SUV39H1
TAB1
TAX1BP1
TBC1D4
TBXA2R
TCF7L2
TDO2
TEF
TET1
TFAM
TG
TGFB1
TGFBI
TIMP1
TMPRSS11A
TMPRSS11B
TMPRSS11D
TMPRSS11E
TMPRSS11F
TMPRSS12
TMPRSS13
TMPRSS15
TMPRSS2
TMPRSS4
TMPRSS5
TMPRSS6
TMPRSS7
TNF
TNFRSF11B
TNFSF11
TP53
TPSAB1
TPSD1
TPSG1
TRAF3
TRH
TSC1
TSC2
TSPO
TYW1
UBE2D2
UBE2D3
UBE2V1
UCP2
UCP3
ULK1
VCAM1
VEGFA
VLDLR
WDTC1
WFS1
WNT2
YRDC
