# Supplementary material for: Identification of Probucol as a candidate for combination therapy with Metformin for Type 2 diabetes
Source: NPJ Syst Biol Appl. 2023 May 23;9:18. doi: 10.1038/s41540-023-00275-8 (PMC10206066; doi:10.1038/s41540-023-00275-8)
Supplement: Supplementary file 4 — Dataset 2 [file 41540_2023_275_MOESM4_ESM.xlsx]

## Sheet: Data_SetI
	Normal Control	Diabetic Control	Metformin monotherapy	Combination therapy- M+P(5:5)	Combination therapy- M+P(5:1)	Combination therapy- M+P(5:0.5)
Glucose (mg/dl)
N1	77.02	377.29	108.91	Dead	Dead	87.83
N2	72.72	253.78	109.75	125.94	106.48	Dead
N3	79.45	256.21	134.49	145.94	Dead	Dead
N4	76.48	351.08	136.48	138.1	104.05	88.37
N5	89.72	387.56	Dead	133.78	102.43	98.64
N6	80.81	246.21	118.1	Dead	Dead	Dead
Triglycerides (mg/dl)
N1	225.83	350.85	234.16	Dead	Dead	203.3
N2	244.16	307.5	340.83	317.5	235.83	Dead
N3	173.33	322.5	291.66	170	Dead	Dead
N4	205.83	326.66	290.83	339.16	359.116	207.5
N5	164.16	331.66	Dead	300.83	339.16	209.16
N6	222.5	356.66	253.33	Dead	Dead	Dead
Total Cholesterol (mg/dl)
N1	115.9	170.806	101.08	Dead	Dead	132.46
N2	84.53	179.521	161.22	135.94	102.39	Dead
N3	108.93	185.621	158.16	116.77	Dead	Dead
N4	132.89	191.285	105.01	152.06	106.31	103.26
N5	94.55	186.057	Dead	102.39	105.44	224.4
N6	105.44	166.449	118.95	Dead	Dead	Dead
HDL (mg/dl)
N1	59.94	28.45	38.95	Dead	Dead	40.33
N2	52.2	28.17	37.56	38.12	33.42	Dead
N3	46.4	29.55	42.81	35.91	Dead	Dead
N4	48.06	30.38	43.64	35.65	38.95	39.22
N5	59.66	29.83	Dead	34.8	40.33	37.56
N6	42.81	29.55	40.33	Dead	Dead	Dead
LDL (mg/dl)
N1	43.66	99.08	41.13	Dead	Dead	61
N2	55.03	106.84	61	58.06	70.89	Dead
N3	40.2	103.13	69.48	48.36	Dead	Dead
N4	44.84	134.48	75.68	58.91	48.87	46.87
N5	42.73	99.69	Dead	75.59	51.95	53.45
N6	38.81	90.94	76.49	Dead	Dead	Dead
Nitric oxide
N1	8.83	16.33	10.69	Dead	Dead	11.46
N2	9.16	17.56	13.64	9.2	13.5833	Dead
N3	8.77	23.51	14.8	10.31	Dead	Dead
N4	9.03	19.43	14.03	12.54	9.1	8.83974
N5	9.09	18.39	Dead	9.28846	9.99	9.54487
N6	8.96	17.17	12.87	Dead	Dead	Dead
Insulin*
N1	25.26	11.67	18.63	Dead	Dead	21.5
N2	25.5	12.75	17.49	14.63	19.67	Dead
N3	23.17	11.92	17.54	16.83	Dead	Dead
N4	-	-	-	16.22	18.25	21.67
HbA1c*
N1	13.4118	28.4141	20.6544	24.9839	18.352	15.3245
N2	12.2111	28.904	20.2614	23.4914	18.9866	15.2167
*Insulin and HbA1c were measured in 3 and 2 rats, respectively, to validate hyperglycemic changes after glucose measurement. Thus all rats were not used.
Some of the rats died by the end of the 28th day when measurements were made and are indicated as "Dead"

## Sheet: Data_SetII
	Normal Control	Diabetic Control	Metformin monotherapy	Probucol monotherapy	Combination therapy- M+P(5:0.5)	Combination therapy- M+P(2.5:0.5)	Combination therapy- M+P(2.5:0.25)
Glucose
N1	97.027	403.784	165.676	247.29	130.811	175.499	173.784
N2	93.2432	397.16	195.135	219.73	114.595	183.191	186.216
N3	99.1892	385.405	203.243	234.324	124.054	139.601	210.27
TG
N1	106.897	281.379	191.724	132.414	117.586	165.83	198.965
N2	118.103	266.897	198.621	157.931	129.655	174.54	191.379
N3	110.69	288.276	223.448	149.31	149.31	186.66	188.621
TC
N1	116.391	196.522	157.348	140.434	151.826	161.28	165.391
N2	118.261	192.348	174.783	141.304	146.957	156.53	169.087
N3	128.696	194.348	158.261	150.434	143.05	148.6	163.913
TBARS
N1	5.692	9.155	7.031	7.117	6.354	7.988	6.458
N2	5.121	9.729	8.076	6.94	5.867	5.775	7.774
N3	6.147	6.51	7.899	5.868	5.498	6.542	6.87
LDL
N1	36.572	116.806	77.153	83.4612	91.7689	93.314	89.4882
N2	38.4402	110.579	89.5985	76.9982	86.2255	91.202	95.3811
N3	56.6977	110.113	73.3812	88.9119	74.0179	75.458	92.5389
Insulin
N1	15.224	9.955	10.88	11.987	14.872	12.83	13.143
N2	18.132	8.1	11.85	10.103	13.587	14.959	12.715
N3	17.114	5.273	13.294	9.135	15.739	12.012	13.651
HDL
N1	58.44	23.44	41.85	30.49	36.54	34.8	36.11
N2	56.2	28.39	38.26	32.72	35.8	30.42	35.43
N3	49.86	26.58	40.19	31.66	39.17	35.81	33.65
HbA1c
N1	12.704	42.793	22.729	25.14	17.486	22.037	23.277
N2	11.968	40.07	25.836	27.606	14.977	18.337	19.04
N3	14.901	18.51	20.085	24.616	18.602	21.572	22.507
